# Supplementary material for: Ascertaining the impact of catastrophic events on dengue outbreak: The 2014 gas explosions in Kaohsiung, Taiwan
Source: PLoS One. 2017 May 17;12(5):e0177422. doi: 10.1371/journal.pone.0177422 (PMC5435162; doi:10.1371/journal.pone.0177422)
Supplement: S1 Dataset — (XLSX) [file pone.0177422.s001.xlsx]

## Sheet: 工作表1
Date	Sanmin	Fengshan	Qianzhen	Lingya	Gushan	Zuoying	Xiaogang	Nanzi	Xinxing	Qianjin	Gangshan	Renwu	Daliao	Dashe	Yancheng	Niaosong
2014-01-01	0	0	0	0	0	0	0	0	0	0	0	0	0	0	0	0
2014-01-02	0	0	0	0	0	0	0	0	0	0	0	0	0	0	0	0
2014-01-03	0	0	0	0	0	0	0	0	0	0	0	0	0	0	0	0
2014-01-04	0	0	0	0	0	0	0	0	0	0	0	0	0	0	0	0
2014-01-05	0	0	0	0	0	0	0	0	0	0	0	0	0	0	0	0
2014-01-06	0	0	0	0	0	0	0	0	0	0	0	0	0	0	0	0
2014-01-07	0	0	0	0	0	0	0	0	0	0	0	0	0	0	0	0
2014-01-08	0	0	0	0	0	0	0	0	0	0	0	0	0	0	0	0
2014-01-09	0	0	0	0	0	0	0	0	0	0	0	0	0	0	0	0
2014-01-10	0	0	0	0	0	0	0	0	0	0	0	0	0	0	0	0
2014-01-11	0	0	0	0	0	0	0	0	0	0	0	0	0	0	0	0
2014-01-12	0	0	0	0	0	0	0	0	0	0	0	0	0	0	0	0
2014-01-13	0	0	0	0	0	0	0	0	0	0	0	0	0	0	0	0
2014-01-14	0	0	0	0	0	0	0	0	0	0	0	0	0	0	0	0
2014-01-15	0	1	0	0	0	0	0	0	0	0	0	0	0	0	0	0
2014-01-16	0	0	0	0	0	0	0	0	0	0	0	0	0	0	0	0
2014-01-17	0	0	0	0	0	0	0	0	0	0	0	0	0	0	0	0
2014-01-18	0	0	0	0	0	0	0	0	0	0	0	0	0	0	0	0
2014-01-19	0	0	0	0	0	0	0	0	0	0	0	0	0	0	0	0
2014-01-20	0	0	0	0	0	0	0	0	0	0	0	0	0	0	0	0
2014-01-21	0	0	0	0	0	0	0	0	0	0	0	0	0	0	0	0
2014-01-22	0	0	0	0	0	0	0	0	0	0	0	0	0	0	0	0
2014-01-23	0	0	0	0	0	0	0	0	0	0	0	0	0	0	0	0
2014-01-24	0	0	0	0	0	0	0	0	0	0	0	0	0	0	0	0
2014-01-25	0	0	0	0	0	0	0	0	0	0	0	0	0	0	0	0
2014-01-26	0	0	0	0	0	0	0	0	0	0	0	0	0	0	0	0
2014-01-27	0	0	0	0	0	0	0	0	0	0	0	0	0	0	0	0
2014-01-28	0	0	0	0	0	0	0	0	0	0	0	0	0	0	0	0
2014-01-29	0	0	0	0	0	0	0	0	0	0	0	0	0	0	0	0
2014-01-30	0	0	0	0	0	0	0	0	0	0	0	0	0	0	0	0
2014-01-31	0	0	0	0	0	0	0	0	0	0	0	0	0	0	0	0
2014-02-01	0	0	0	0	0	0	0	0	0	0	0	0	0	0	0	0
2014-02-02	0	0	0	0	0	0	0	0	0	0	0	0	0	0	0	0
2014-02-03	0	0	0	0	0	0	0	0	0	0	0	0	0	0	0	0
2014-02-04	0	0	0	0	0	0	0	0	0	0	0	0	0	0	0	0
2014-02-05	0	0	0	0	0	0	0	0	0	0	0	0	0	0	0	0
2014-02-06	0	0	0	0	0	0	0	0	0	0	0	0	0	0	0	0
2014-02-07	0	0	0	0	0	0	0	0	0	0	0	0	0	0	0	0
2014-02-08	0	0	0	0	0	0	0	0	0	0	0	0	0	0	0	0
2014-02-09	0	0	0	0	0	0	0	0	0	0	0	0	0	0	0	0
2014-02-10	0	0	0	0	0	0	0	0	0	0	0	0	0	0	0	0
2014-02-11	0	0	0	0	0	0	0	0	0	0	0	0	0	0	0	0
2014-02-12	0	0	0	0	0	0	0	0	0	0	0	0	0	0	0	0
2014-02-13	0	0	0	0	0	0	0	0	0	0	0	0	0	0	0	0
2014-02-14	0	0	0	0	0	0	0	0	0	0	0	0	0	0	0	0
2014-02-15	0	0	0	0	0	0	0	0	0	0	0	0	0	0	0	0
2014-02-16	0	0	0	0	0	0	0	0	0	0	0	0	0	0	0	0
2014-02-17	0	0	0	0	0	0	0	0	0	0	0	0	0	0	0	0
2014-02-18	0	0	0	0	0	0	0	0	0	0	0	0	0	0	0	0
2014-02-19	0	0	0	0	0	0	0	0	0	0	0	0	0	0	0	0
2014-02-20	0	0	0	0	0	0	0	0	0	0	0	0	0	0	0	0
2014-02-21	0	0	0	0	0	0	0	0	0	0	0	0	0	0	0	0
2014-02-22	0	0	0	0	0	0	0	0	0	0	0	0	0	0	0	0
2014-02-23	0	0	0	0	0	0	0	0	0	0	0	0	0	0	0	0
2014-02-24	0	0	0	0	0	0	0	0	0	0	0	0	0	0	0	0
2014-02-25	0	0	0	0	0	0	0	0	0	0	0	0	0	0	0	0
2014-02-26	0	0	0	0	0	0	0	0	0	0	0	0	0	0	0	0
2014-02-27	0	0	0	0	0	0	0	0	0	0	0	0	0	0	0	0
2014-02-28	0	0	0	0	0	0	0	0	0	0	0	0	0	0	0	0
2014-03-01	0	0	0	0	0	0	0	0	0	0	0	0	0	0	0	0
2014-03-02	0	0	0	0	0	0	0	0	0	0	0	0	0	0	0	0
2014-03-03	0	0	0	0	0	0	0	0	0	0	0	0	0	0	0	0
2014-03-04	0	0	0	0	0	0	0	0	0	0	0	0	0	0	0	0
2014-03-05	0	0	0	0	0	0	0	0	0	0	0	0	0	0	0	0
2014-03-06	0	0	0	0	0	0	0	0	0	0	0	0	0	0	0	0
2014-03-07	0	0	0	0	0	0	0	0	0	0	0	0	0	0	0	0
2014-03-08	0	0	0	0	0	0	0	0	0	0	0	0	0	0	0	0
2014-03-09	0	0	0	0	0	0	0	0	0	0	0	0	0	0	0	0
2014-03-10	0	0	0	0	0	0	0	0	0	0	0	0	0	0	0	0
2014-03-11	0	0	0	0	0	0	0	0	0	0	0	0	0	0	0	0
2014-03-12	0	0	0	0	0	0	0	0	0	0	0	0	0	0	0	0
2014-03-13	0	0	0	0	0	0	0	0	0	0	0	0	0	0	0	0
2014-03-14	0	0	0	0	0	0	0	0	0	0	0	0	0	0	0	0
2014-03-15	0	0	0	0	0	0	0	0	0	0	0	0	0	0	0	0
2014-03-16	0	0	0	0	0	0	0	0	0	0	0	0	0	0	0	0
2014-03-17	0	0	0	0	0	0	0	0	0	0	0	0	0	0	0	0
2014-03-18	0	0	0	0	0	0	0	0	0	0	0	0	0	0	0	0
2014-03-19	0	0	0	0	0	0	0	0	0	0	0	0	0	0	0	0
2014-03-20	0	0	0	0	0	0	0	0	0	0	0	0	0	0	0	0
2014-03-21	0	0	0	0	0	0	0	0	0	0	0	0	0	0	0	0
2014-03-22	0	0	0	0	0	0	0	0	0	0	0	0	0	0	0	0
2014-03-23	0	0	0	0	0	0	0	0	0	0	0	0	0	0	0	0
2014-03-24	0	0	0	0	0	0	0	0	0	0	0	0	0	0	0	0
2014-03-25	0	0	0	0	0	0	0	0	0	0	0	0	0	0	0	0
2014-03-26	0	0	0	0	0	0	0	0	0	0	0	0	0	0	0	0
2014-03-27	0	0	0	0	0	0	0	0	0	0	0	0	0	0	0	0
2014-03-28	0	0	0	0	0	0	0	0	0	0	0	0	0	0	0	0
2014-03-29	0	0	0	0	0	0	0	0	0	0	0	0	0	0	0	0
2014-03-30	0	0	0	0	0	0	0	0	0	0	0	0	0	0	0	0
2014-03-31	0	0	0	0	0	0	0	0	0	0	0	0	0	0	0	0
2014-04-01	0	0	0	0	0	0	0	0	0	0	0	0	0	0	0	0
2014-04-02	0	0	0	0	0	0	0	0	0	0	0	0	0	0	0	0
2014-04-03	0	0	0	0	0	0	0	0	0	0	0	0	0	0	0	0
2014-04-04	0	0	0	0	0	0	0	0	0	0	0	0	0	0	0	0
2014-04-05	0	0	0	0	0	0	0	0	0	0	0	0	0	0	0	0
2014-04-06	0	0	0	0	0	0	0	0	0	0	0	0	0	0	0	0
2014-04-07	0	0	0	0	0	0	0	0	0	0	0	0	0	0	0	0
2014-04-08	0	0	0	0	0	0	0	0	0	0	0	0	0	0	0	0
2014-04-09	0	0	0	0	0	0	0	0	0	0	0	0	0	0	0	0
2014-04-10	0	0	0	0	0	0	0	0	0	0	0	0	0	0	0	0
2014-04-11	0	0	0	0	0	0	0	0	0	0	0	0	0	0	0	0
2014-04-12	0	0	0	0	0	0	0	0	0	0	0	0	0	0	0	0
2014-04-13	0	0	0	0	0	0	0	0	0	0	0	0	0	0	0	0
2014-04-14	0	0	0	0	0	0	0	0	0	0	0	0	0	0	0	0
2014-04-15	0	0	0	0	0	0	0	0	0	0	0	0	0	0	0	0
2014-04-16	0	0	0	0	0	0	0	0	0	0	0	0	0	0	0	0
2014-04-17	0	0	0	0	0	0	0	0	0	0	0	0	0	0	0	0
2014-04-18	0	0	0	0	0	0	0	0	0	0	0	0	0	0	0	0
2014-04-19	0	0	0	0	0	0	0	0	0	0	0	0	0	0	0	0
2014-04-20	0	0	0	0	0	0	0	0	0	0	0	0	0	0	0	0
2014-04-21	0	0	0	0	0	0	0	0	0	0	0	0	0	0	0	0
2014-04-22	0	0	0	0	0	0	0	0	0	0	0	0	0	0	0	0
2014-04-23	0	0	0	0	0	0	0	0	0	0	0	0	0	0	0	0
2014-04-24	0	0	0	0	0	0	0	0	0	0	0	0	0	0	0	0
2014-04-25	0	0	0	0	0	0	0	0	0	0	0	0	0	0	0	0
2014-04-26	0	0	0	0	0	0	0	0	0	0	0	0	0	0	0	0
2014-04-27	0	0	0	0	0	0	0	0	0	0	0	0	0	0	0	0
2014-04-28	0	0	0	0	0	0	0	0	0	0	0	0	0	0	0	0
2014-04-29	0	0	0	0	0	0	0	0	0	0	0	0	0	0	0	0
2014-04-30	0	0	0	0	0	0	0	0	0	0	0	0	0	0	0	0
2014-05-01	0	0	0	0	0	0	0	0	0	0	0	0	0	0	0	0
2014-05-02	0	0	0	0	0	0	0	0	0	0	0	0	0	0	0	0
2014-05-03	0	0	0	0	0	0	0	0	0	0	0	0	0	0	0	0
2014-05-04	0	0	0	0	0	0	0	0	0	0	0	0	0	0	0	0
2014-05-05	0	0	0	0	0	0	0	0	0	0	0	0	0	0	0	0
2014-05-06	0	0	0	0	0	0	0	0	0	0	0	0	0	0	0	0
2014-05-07	0	0	0	0	0	0	0	0	0	0	0	0	0	0	0	0
2014-05-08	0	0	0	0	0	0	0	0	0	0	0	0	0	0	0	0
2014-05-09	0	0	0	0	0	0	0	0	0	0	0	0	0	0	0	0
2014-05-10	0	0	0	0	0	0	0	0	0	0	0	0	0	0	0	0
2014-05-11	0	0	0	0	0	0	0	0	0	0	0	0	0	0	0	0
2014-05-12	0	0	0	0	0	0	0	0	0	0	0	0	0	0	0	0
2014-05-13	0	0	2	0	0	0	0	0	0	0	0	0	0	0	0	0
2014-05-14	0	0	0	0	0	0	0	0	0	0	0	0	0	0	0	0
2014-05-15	0	0	0	0	0	0	0	0	0	0	0	0	0	0	0	0
2014-05-16	0	0	0	0	0	0	0	0	0	0	0	0	0	0	0	0
2014-05-17	0	0	0	0	0	0	0	0	0	0	0	0	0	0	0	0
2014-05-18	0	0	0	0	0	0	0	0	0	0	0	0	0	0	0	0
2014-05-19	0	0	0	0	0	0	0	0	0	0	0	0	0	0	0	0
2014-05-20	0	0	1	0	0	0	0	0	0	0	0	0	0	0	0	0
2014-05-21	0	0	0	0	0	0	0	0	0	0	0	0	0	0	0	0
2014-05-22	0	0	1	0	0	0	1	0	0	0	0	0	0	0	0	0
2014-05-23	0	0	1	0	0	0	0	0	0	0	0	0	0	0	0	0
2014-05-24	0	0	1	0	0	0	0	0	0	0	0	0	0	0	0	0
2014-05-25	0	0	1	0	0	0	0	0	0	0	0	0	0	0	0	0
2014-05-26	0	0	1	0	0	0	0	0	0	0	0	0	0	0	0	0
2014-05-27	0	0	0	0	0	0	0	0	0	0	0	0	0	0	0	0
2014-05-28	0	0	0	0	0	0	0	0	0	0	0	0	0	0	0	0
2014-05-29	0	0	0	0	0	0	0	0	0	0	0	0	0	0	0	0
2014-05-30	0	0	0	0	0	0	0	0	0	0	0	0	0	0	0	0
2014-05-31	0	0	1	0	0	0	0	0	0	0	0	0	0	0	0	0
2014-06-01	0	0	1	0	0	0	0	0	0	0	0	0	0	0	0	0
2014-06-02	0	0	0	0	0	0	0	0	0	0	0	0	0	0	0	0
2014-06-03	0	0	0	0	0	0	0	0	0	0	0	0	0	0	0	0
2014-06-04	0	0	0	0	0	0	0	0	0	0	0	0	0	0	0	0
2014-06-05	0	0	1	0	0	0	1	0	0	0	0	0	0	0	0	0
2014-06-06	0	1	0	0	0	0	1	0	0	0	0	0	1	0	0	0
2014-06-07	0	0	2	0	0	0	0	0	0	0	0	0	0	0	0	0
2014-06-08	0	0	2	0	0	0	1	0	0	0	0	0	0	0	0	0
2014-06-09	0	1	3	0	0	0	4	0	0	0	0	0	0	0	0	0
2014-06-10	0	0	1	0	0	0	0	0	0	0	0	0	0	0	0	0
2014-06-11	0	0	3	0	0	1	0	0	0	0	0	0	0	0	0	0
2014-06-12	0	0	3	0	0	0	1	0	0	0	0	0	0	0	0	0
2014-06-13	0	0	1	0	1	0	1	0	0	0	0	0	0	0	0	0
2014-06-14	0	0	1	0	0	0	1	0	0	0	0	0	0	0	0	0
2014-06-15	0	1	0	0	0	0	0	0	0	0	0	0	1	0	0	0
2014-06-16	1	0	2	0	0	0	0	0	0	0	0	0	0	0	0	0
2014-06-17	0	1	2	0	0	0	0	0	0	0	0	0	0	0	0	0
2014-06-18	0	0	0	0	0	0	0	0	0	0	0	0	0	0	0	0
2014-06-19	0	0	0	0	0	0	1	0	0	0	0	0	1	0	0	0
2014-06-20	0	1	0	0	0	0	1	0	0	0	0	0	1	0	0	0
2014-06-21	0	1	1	0	0	0	1	0	0	0	0	0	0	0	0	0
2014-06-22	0	0	1	0	0	0	0	0	0	0	0	0	0	0	0	0
2014-06-23	0	0	0	0	0	0	2	0	0	0	0	0	0	0	0	0
2014-06-24	0	1	3	0	0	0	1	0	0	0	0	0	1	0	0	0
2014-06-25	1	0	1	0	0	0	0	0	0	0	0	0	0	0	0	0
2014-06-26	0	0	0	1	0	0	2	0	2	0	0	0	2	0	0	0
2014-06-27	0	0	1	0	0	0	2	0	1	0	0	0	1	0	0	0
2014-06-28	0	1	1	0	0	0	1	0	2	0	0	0	2	0	0	0
2014-06-29	0	0	2	0	0	0	1	0	1	0	0	0	3	0	0	0
2014-06-30	0	2	0	0	0	0	0	0	0	0	0	0	0	0	0	0
2014-07-01	0	2	1	0	0	0	1	0	0	0	0	0	4	0	0	0
2014-07-02	1	2	0	0	0	0	3	0	0	0	0	0	1	0	0	0
2014-07-03	0	5	0	1	0	1	0	1	0	0	0	0	1	0	0	0
2014-07-04	0	2	0	2	0	0	0	0	0	0	0	0	0	0	0	0
2014-07-05	0	4	0	1	0	0	2	0	0	0	0	0	2	0	0	0
2014-07-06	1	0	1	0	0	0	2	0	0	0	0	0	0	0	0	0
2014-07-07	0	7	0	2	0	0	0	0	1	0	0	0	0	0	0	0
2014-07-08	0	4	1	0	1	0	0	0	1	0	1	0	1	0	0	0
2014-07-09	0	2	1	0	1	0	0	0	1	0	0	0	0	0	0	0
2014-07-10	0	2	2	0	0	0	1	0	0	0	0	0	1	0	0	0
2014-07-11	0	1	1	0	0	0	1	0	0	0	0	0	1	0	0	0
2014-07-12	0	3	4	0	0	0	1	0	0	0	0	0	0	0	0	0
2014-07-13	0	2	1	1	0	0	3	0	0	0	0	0	0	0	0	0
2014-07-14	1	7	1	2	0	0	1	0	0	0	0	0	0	0	0	0
2014-07-15	0	3	1	2	0	0	3	0	0	0	0	0	0	0	0	0
2014-07-16	0	4	2	1	0	0	3	0	0	0	0	0	1	0	0	1
2014-07-17	0	2	0	2	1	0	1	0	0	1	0	0	1	0	0	0
2014-07-18	1	2	0	4	0	1	4	1	0	1	0	0	0	0	0	0
2014-07-19	0	6	0	2	0	0	0	0	0	0	0	0	1	0	0	0
2014-07-20	0	4	1	1	0	0	6	0	0	1	0	0	1	0	0	0
2014-07-21	0	3	1	3	0	0	5	0	1	1	0	0	2	0	0	0
2014-07-22	0	4	0	0	0	1	3	0	0	1	0	0	0	0	0	0
2014-07-23	0	3	2	6	0	0	5	0	0	0	0	0	0	0	0	0
2014-07-24	0	4	0	5	1	1	3	0	1	1	0	0	1	0	0	0
2014-07-25	1	2	2	4	0	0	2	0	1	1	0	0	0	0	0	0
2014-07-26	2	1	1	6	0	0	4	0	0	0	0	0	0	0	0	0
2014-07-27	0	0	2	2	0	0	3	0	1	0	0	0	0	0	0	0
2014-07-28	1	2	2	6	0	0	13	0	0	1	0	0	1	0	0	0
2014-07-29	0	6	1	5	0	0	9	0	1	1	0	0	1	0	0	0
2014-07-30	1	3	2	4	0	0	9	0	1	0	0	0	1	0	0	0
2014-07-31	0	2	2	14	0	0	11	0	1	0	0	1	1	0	0	0
2014-08-01	2	3	3	14	2	0	10	1	0	2	0	0	0	0	0	0
2014-08-02	1	2	1	9	2	0	6	0	0	2	0	0	2	0	0	0
2014-08-03	0	1	1	7	0	2	6	0	0	0	0	0	1	0	0	0
2014-08-04	0	1	2	7	0	0	5	0	0	0	0	0	0	0	0	0
2014-08-05	1	4	0	4	0	1	3	1	0	0	0	0	1	0	0	0
2014-08-06	1	3	3	6	0	1	6	0	0	0	0	1	0	0	0	0
2014-08-07	1	3	5	7	0	0	1	0	1	0	0	0	0	0	0	1
2014-08-08	1	4	3	8	0	0	5	0	0	0	0	0	2	0	1	0
2014-08-09	0	2	2	9	0	1	7	0	1	0	0	0	0	0	0	0
2014-08-10	2	3	1	9	0	1	3	0	0	0	0	1	0	0	0	0
2014-08-11	1	4	6	11	0	0	3	0	0	0	0	0	2	0	1	0
2014-08-12	0	9	2	11	0	0	5	1	0	0	0	0	0	0	1	0
2014-08-13	2	3	5	10	4	1	4	0	0	0	0	0	0	0	0	0
2014-08-14	4	6	6	14	2	0	5	1	0	1	0	0	0	0	0	0
2014-08-15	5	2	7	14	2	1	8	1	0	0	0	0	0	0	0	0
2014-08-16	6	5	13	10	0	0	6	0	0	0	0	0	0	0	0	0
2014-08-17	5	5	4	7	0	1	3	0	0	0	0	1	0	0	0	0
2014-08-18	2	5	3	16	1	2	8	1	0	0	0	0	0	0	0	1
2014-08-19	3	1	5	14	0	0	5	0	0	1	0	0	2	0	0	0
2014-08-20	2	4	6	13	0	0	5	0	0	0	0	0	1	0	0	0
2014-08-21	3	5	6	8	0	0	5	0	0	1	0	0	0	0	0	0
2014-08-22	5	9	4	9	0	1	5	0	1	0	0	0	0	0	0	0
2014-08-23	6	6	6	6	1	0	7	0	3	0	0	0	0	0	0	0
2014-08-24	2	6	3	6	0	0	8	0	0	0	0	0	0	0	0	0
2014-08-25	5	10	4	4	0	0	7	0	2	0	0	1	1	0	0	0
2014-08-26	3	6	2	8	0	1	2	0	2	0	0	1	1	0	1	0
2014-08-27	4	10	4	7	0	2	3	0	3	1	0	0	0	0	0	0
2014-08-28	2	9	4	9	0	0	6	0	0	0	0	0	0	0	0	0
2014-08-29	7	2	7	13	0	0	1	0	0	1	0	0	0	2	0	0
2014-08-30	5	9	7	7	2	1	11	0	3	0	0	0	0	0	0	0
2014-08-31	6	12	9	5	1	0	4	0	2	0	1	0	0	0	0	0
2014-09-01	6	7	15	6	2	2	6	0	2	1	1	0	0	0	0	0
2014-09-02	6	10	12	10	1	0	8	0	1	0	0	0	1	0	1	0
2014-09-03	7	14	11	7	0	0	10	1	0	2	0	0	0	0	1	0
2014-09-04	2	15	10	9	1	0	8	1	0	0	0	0	1	0	0	0
2014-09-05	8	14	13	16	1	0	8	0	1	1	0	1	0	0	1	0
2014-09-06	4	12	7	9	1	2	14	1	1	1	0	0	2	0	0	0
2014-09-07	6	12	6	8	1	4	7	0	2	1	0	0	0	0	0	1
2014-09-08	6	16	15	10	2	4	7	0	1	0	0	0	1	0	0	0
2014-09-09	9	13	13	10	3	3	7	0	7	1	0	0	2	0	0	0
2014-09-10	1	11	16	13	0	5	8	0	1	0	2	2	1	0	0	0
2014-09-11	16	8	11	15	0	1	6	0	3	0	0	0	1	0	1	1
2014-09-12	6	11	12	9	3	5	7	1	4	0	1	4	2	0	0	0
2014-09-13	10	10	11	8	2	4	6	1	5	0	0	0	0	0	0	0
2014-09-14	14	6	16	6	1	2	8	0	1	0	1	1	0	0	0	0
2014-09-15	19	21	15	8	3	1	5	1	4	1	0	0	0	0	1	0
2014-09-16	16	11	18	9	1	5	10	0	1	2	0	1	2	0	0	0
2014-09-17	24	12	11	8	1	2	6	0	2	0	0	0	1	0	0	0
2014-09-18	15	14	20	7	2	2	5	0	4	0	0	0	3	1	1	3
2014-09-19	14	15	12	9	0	2	9	0	5	1	0	1	0	0	1	0
2014-09-20	18	16	11	10	0	2	8	3	8	1	1	0	2	0	1	1
2014-09-21	6	13	14	11	2	4	12	0	1	1	0	2	1	0	1	2
2014-09-22	14	16	28	11	2	4	8	3	2	0	1	1	1	0	1	0
2014-09-23	9	15	17	10	2	3	17	1	3	0	0	0	1	1	0	0
2014-09-24	12	11	18	4	4	2	9	0	4	0	0	1	3	0	3	0
2014-09-25	17	17	11	16	2	5	11	1	1	1	0	0	3	0	1	0
2014-09-26	16	19	12	4	2	4	17	2	1	0	0	2	0	1	4	0
2014-09-27	28	10	18	6	4	1	16	0	4	0	0	0	1	1	2	0
2014-09-28	17	18	28	6	1	7	9	0	3	3	1	2	0	0	0	0
2014-09-29	31	11	25	7	0	7	11	0	6	1	1	1	3	0	1	0
2014-09-30	35	20	29	10	5	4	10	1	4	0	2	4	0	0	0	0
2014-10-01	39	20	26	7	2	7	9	0	6	3	0	3	3	0	0	3
2014-10-02	35	20	31	7	2	8	20	1	3	0	0	0	3	0	1	0
2014-10-03	40	17	20	11	2	3	18	4	7	3	1	1	1	1	1	1
2014-10-04	31	16	23	9	4	5	14	2	7	3	0	0	6	2	1	0
2014-10-05	36	22	21	20	4	6	14	1	6	1	0	0	4	2	1	0
2014-10-06	35	17	21	10	5	13	20	1	6	1	0	1	3	3	1	2
2014-10-07	29	15	11	8	6	3	13	0	1	2	1	0	2	1	1	0
2014-10-08	34	14	14	14	6	9	7	2	7	2	0	1	3	0	1	1
2014-10-09	32	23	15	5	2	7	11	0	5	1	0	3	6	4	3	2
2014-10-10	47	13	25	12	2	7	6	2	5	4	0	5	4	1	0	0
2014-10-11	41	15	28	12	6	6	15	3	1	2	0	3	7	2	0	1
2014-10-12	51	13	32	14	7	7	7	2	5	0	1	1	2	0	2	0
2014-10-13	73	19	29	13	5	7	12	4	9	0	1	3	5	0	2	3
2014-10-14	73	27	21	15	8	11	7	4	7	1	0	4	1	1	1	1
2014-10-15	79	23	17	9	8	5	9	2	6	4	1	3	8	3	3	2
2014-10-16	73	17	30	19	6	11	10	1	8	2	1	6	3	2	2	1
2014-10-17	85	19	27	7	10	9	13	2	4	2	0	2	7	1	2	0
2014-10-18	72	18	38	10	8	7	18	4	9	0	0	2	5	0	0	0
2014-10-19	78	19	36	20	8	8	16	3	10	5	3	5	4	2	3	0
2014-10-20	91	31	33	19	4	10	13	2	10	2	0	5	3	2	3	0
2014-10-21	77	32	25	10	6	9	12	3	12	5	1	1	5	0	3	0
2014-10-22	63	19	19	12	8	8	16	6	6	1	1	8	3	1	2	0
2014-10-23	63	28	23	20	6	7	13	4	8	2	0	4	4	4	2	1
2014-10-24	67	35	15	21	10	7	16	2	5	0	0	3	4	7	0	1
2014-10-25	60	38	23	8	2	9	15	3	11	0	1	6	5	3	0	1
2014-10-26	54	27	20	16	14	5	8	2	5	1	2	3	4	2	1	2
2014-10-27	84	33	23	23	15	9	5	8	4	1	1	3	6	2	1	2
2014-10-28	57	33	21	19	12	5	6	1	8	5	1	4	2	1	1	2
2014-10-29	62	11	31	22	13	9	6	1	12	2	1	2	6	2	2	3
2014-10-30	67	29	22	14	8	3	10	9	6	0	0	6	4	3	2	3
2014-10-31	72	27	32	21	15	15	10	1	5	3	0	3	3	2	0	1
2014-11-01	71	22	35	23	12	16	10	3	11	2	1	11	2	4	2	2
2014-11-02	61	22	19	13	11	13	3	5	9	1	0	7	3	2	0	3
2014-11-03	74	33	21	26	9	28	4	5	11	5	2	5	3	2	1	2
2014-11-04	76	24	25	20	7	22	10	2	6	1	2	5	6	0	4	1
2014-11-05	71	35	25	19	13	20	11	5	7	1	1	2	6	0	2	2
2014-11-06	54	32	28	21	16	14	7	4	4	2	0	4	9	1	1	0
2014-11-07	57	47	16	16	17	21	12	6	3	3	2	4	6	1	1	4
2014-11-08	49	23	19	15	15	16	9	2	11	4	0	3	1	2	5	3
2014-11-09	50	32	15	17	7	14	4	3	3	1	1	3	4	2	1	1
2014-11-10	50	27	25	18	13	14	12	2	11	2	2	1	6	5	1	5
2014-11-11	56	17	21	9	9	10	1	4	11	3	0	4	2	2	2	1
2014-11-12	61	32	14	24	8	14	9	7	3	2	1	3	3	7	0	2
2014-11-13	50	20	9	13	6	10	10	9	2	1	1	2	4	9	1	1
2014-11-14	41	22	20	20	16	12	6	6	3	0	1	3	4	2	2	2
2014-11-15	42	17	25	11	8	9	5	6	0	3	0	9	3	3	1	1
2014-11-16	52	18	14	11	6	13	7	6	2	0	1	7	6	7	3	0
2014-11-17	45	27	18	11	9	16	10	4	3	1	0	3	3	3	1	2
2014-11-18	34	15	19	11	14	8	3	6	1	2	1	6	5	3	0	1
2014-11-19	41	14	12	4	5	10	5	6	3	0	1	2	1	3	1	0
2014-11-20	43	14	20	13	19	15	5	5	3	5	1	3	8	3	1	0
2014-11-21	46	10	17	11	7	11	2	7	2	4	0	3	3	1	1	0
2014-11-22	30	13	14	5	13	14	1	8	3	2	1	7	4	4	1	1
2014-11-23	36	21	7	3	12	6	5	3	2	3	1	1	6	3	1	1
2014-11-24	36	19	9	7	8	10	3	7	2	1	0	7	6	7	1	2
2014-11-25	25	21	10	12	12	14	2	5	2	2	2	6	5	4	2	0
2014-11-26	35	23	10	11	12	4	4	7	2	1	1	4	3	4	0	2
2014-11-27	28	14	6	9	13	12	2	5	3	2	0	4	4	3	2	0
2014-11-28	32	20	7	10	5	13	3	3	5	4	1	3	6	2	0	1
2014-11-29	18	8	7	11	8	10	4	6	1	2	1	2	3	4	2	4
2014-11-30	33	13	8	10	7	10	0	4	2	0	1	4	2	5	2	0
2014-12-01	24	15	8	8	10	13	7	8	2	3	1	4	3	2	2	1
2014-12-02	17	12	9	6	7	10	3	3	0	0	0	3	2	1	0	2
2014-12-03	23	12	2	3	8	15	3	4	2	1	0	2	2	1	2	2
2014-12-04	18	12	5	6	7	11	6	6	0	3	4	6	4	2	0	0
2014-12-05	19	11	7	5	17	12	5	7	0	1	1	2	11	1	0	1
2014-12-06	30	5	13	2	15	9	2	5	1	1	1	6	6	1	2	1
2014-12-07	19	12	2	2	9	5	4	4	2	0	3	2	8	0	1	1
2014-12-08	17	11	4	3	9	9	2	7	2	0	1	5	9	1	0	3
2014-12-09	12	5	7	2	7	8	0	5	2	0	0	1	2	1	1	0
2014-12-10	15	11	2	3	3	8	0	3	0	0	1	2	4	1	1	1
2014-12-11	6	8	2	1	5	4	0	1	0	1	2	4	4	0	1	0
2014-12-12	12	7	2	1	1	5	1	0	2	1	0	1	0	1	0	1
2014-12-13	9	6	1	3	9	4	1	2	0	1	0	2	1	1	0	1
2014-12-14	8	5	1	1	1	2	0	3	1	1	0	2	4	0	0	1
2014-12-15	8	4	2	3	2	3	0	2	1	2	0	4	5	0	0	0
2014-12-16	9	4	4	1	5	3	1	8	0	0	0	0	1	1	0	2
2014-12-17	5	1	0	1	2	6	0	1	2	0	1	2	0	2	0	3
2014-12-18	4	3	0	2	0	2	0	1	0	0	0	0	1	0	0	0
2014-12-19	7	6	1	4	1	3	0	2	0	0	0	0	1	1	0	0
2014-12-20	7	3	1	1	2	4	1	2	2	1	0	0	0	0	0	0
2014-12-21	6	3	0	0	2	3	1	0	0	0	1	0	3	1	1	1
2014-12-22	4	3	0	1	2	1	1	0	1	1	0	0	1	0	0	1
2014-12-23	3	4	0	2	2	2	0	0	0	1	0	0	0	1	0	0
2014-12-24	0	3	0	1	0	1	0	1	0	0	1	0	0	1	0	0
2014-12-25	4	1	1	0	0	0	1	0	0	0	0	0	0	1	0	0
2014-12-26	2	1	1	2	1	0	0	1	0	0	1	0	0	0	0	0
2014-12-27	1	2	0	2	0	1	0	0	0	0	0	0	0	0	0	0
2014-12-28	2	2	0	1	0	0	0	1	0	0	0	0	0	0	0	0
2014-12-29	0	0	0	1	0	2	0	0	1	0	1	0	1	0	0	0
2014-12-30	1	0	0	0	2	1	0	0	0	0	0	0	0	0	0	0
2014-12-31	1	1	3	0	0	0	0	2	0	0	0	1	2	0	0	0
total	3980	2175	1987	1530	731	889	1135	335	472	172	75	297	408	179	120	110
